# Supplementary material for: Bis[(1-methyl-1H-tetra­zol-5-yl)sulfan­yl]methane
Source: Acta Crystallogr Sect E Struct Rep Online. 2011 Mar 31;67(Pt 4):o999. doi: 10.1107/S1600536811011007 (PMC3100044; doi:10.1107/S1600536811011007)
Supplement: Supplementary file 2 [file e-67-0o999-Isup2.hkl]

# 
# h,k,l, Fc-squared, Fo-squared, sigma(Fo-squared) and status flag 
# 
data_I
_shelx_title ' PBCN in Pbcn' 
_shelx_refln_list_code          4 
_shelx_F_calc_maximum      167.69 
_exptl_crystal_F_000       504.00 
_reflns_d_resolution_high  0.8382 
 
loop_ 
 _symmetry_equiv_pos_as_xyz 
 'x, y, z' 
 '-x+1/2, -y+1/2, z+1/2' 
 '-x, y, -z+1/2' 
 'x+1/2, -y+1/2, -z' 
 '-x, -y, -z' 
 'x-1/2, y-1/2, -z-1/2' 
 'x, -y, z-1/2' 
 '-x-1/2, y-1/2, z' 
 
_cell_length_a     6.4152 
_cell_length_b     7.3145 
_cell_length_c    22.2039 
_cell_angle_alpha  90.000 
_cell_angle_beta   90.000 
_cell_angle_gamma  90.000 
 
_shelx_F_squared_multiplier     1.000 
 
loop_ 
 _refln_index_h 
 _refln_index_k 
 _refln_index_l 
 _refln_F_squared_calc 
 _refln_F_squared_meas 
 _refln_F_squared_sigma 
 _refln_observed_status 
   2   0   0      440.23      403.23     43.64 o 
   4   0   0     2417.88     2287.88    157.56 o 
   6   0   0      244.29      215.48     77.41 o 
   1   1   0    14844.37    10391.51    629.17 o 
   3   1   0      313.86      177.32     31.38 o 
   5   1   0      998.18     1128.90     95.98 o 
   7   1   0      230.35      291.73     73.01 o 
   0   2   0    28121.43    27449.10    696.66 o 
   2   2   0      450.71      471.59     27.26 o 
   4   2   0     1680.47     1625.68    160.68 o 
   6   2   0       33.62       34.10     21.65 o 
   1   3   0       39.55       21.64      6.82 o 
   3   3   0      437.43      430.87     31.36 o 
   5   3   0      265.85      253.42     40.02 o 
   7   3   0       80.28       90.98     49.27 o 
   0   4   0      738.51      575.61     84.27 o 
   2   4   0       68.65       37.98     19.61 o 
   4   4   0      566.36      643.51     58.80 o 
   6   4   0        4.63      -29.43     24.35 o 
   1   5   0      179.47      154.43     40.08 o 
   3   5   0      149.03      136.57     38.84 o 
   5   5   0       95.58       92.61     67.94 o 
   0   6   0      381.23      471.03     97.99 o 
   2   6   0       24.90       29.70     23.35 o 
   4   6   0        0.82       -4.43     22.23 o 
   1   7   0       75.18       58.88     52.57 o 
   3   7   0        0.18        3.65     29.56 o 
   0   8   0       18.30       46.94     48.31 o 
   2   8   0       14.06        2.34     37.83 o 
   1   1   1      212.73      198.11     13.59 o 
   2   1   1      355.38      385.39     19.98 o 
   3   1   1       39.87       24.73      8.74 o 
   4   1   1       57.14       54.96     13.83 o 
   5   1   1        3.12        1.43     10.62 o 
   6   1   1       20.72       -5.00     13.20 o 
   7   1   1       32.07        2.01     19.50 o 
   0   2   1      544.93      617.22     41.72 o 
   1   2   1     2196.38     2264.01     54.07 o 
   2   2   1        5.56        1.97      4.42 o 
   3   2   1       38.24       17.92      9.64 o 
   4   2   1       41.43       37.81     12.45 o 
   5   2   1      136.65      100.01     19.72 o 
   6   2   1      136.71      106.62     25.95 o 
   7   2   1        9.29      -21.71     18.78 o 
   1   3   1      222.69      234.79     11.50 o 
   2   3   1      147.91      138.12     12.39 o 
   3   3   1      844.78      858.99     33.25 o 
   4   3   1       99.18       91.97     16.78 o 
   5   3   1       55.36       30.23     16.71 o 
   6   3   1        2.47      -18.59     12.40 o 
   7   3   1      104.73      131.69     26.39 o 
   0   4   1      132.08      131.67     32.07 o 
   1   4   1      849.37      834.50     91.23 o 
   2   4   1      369.98      238.38     53.56 o 
   3   4   1      768.02      785.67     32.05 o 
   4   4   1      256.97      243.67     21.68 o 
   5   4   1       34.46       -1.03     14.95 o 
   6   4   1       28.36       41.57     21.34 o 
   1   5   1      333.67      318.85     38.23 o 
   2   5   1      121.29      133.68     20.30 o 
   3   5   1      591.18      564.74    100.63 o 
   4   5   1        2.73       -4.23     14.21 o 
   5   5   1      131.17      123.25     31.00 o 
   6   5   1        5.04       -0.56     22.54 o 
   0   6   1      478.40      611.02    120.23 o 
   1   6   1        3.55        5.55     18.51 o 
   2   6   1       62.35       49.14     19.93 o 
   3   6   1      166.94      140.67     27.32 o 
   4   6   1       59.43       75.58     25.96 o 
   5   6   1       70.55       64.79     33.72 o 
   1   7   1      141.63      100.52     25.11 o 
   2   7   1        1.82        4.88     21.07 o 
   3   7   1       52.58       48.68     22.65 o 
   4   7   1       12.16       -0.02     21.52 o 
   0   8   1       95.53      127.23     58.47 o 
   1   8   1        2.75       33.23     20.42 o 
   2   8   1        2.32       41.48     27.86 o 
   3   8   1        3.12      -20.44     22.54 o 
   0   0   2     2597.26     2551.48     55.78 o 
   1   0   2     4517.22     4556.96     83.00 o 
   2   0   2      114.28      103.80     16.53 o 
   3   0   2      151.16      131.50     44.74 o 
   4   0   2      656.97      728.93     67.97 o 
   5   0   2     2165.88     2293.66    130.46 o 
   6   0   2      128.06       68.01     45.98 o 
   7   0   2        7.68        9.33     27.37 o 
   1   1   2     2482.39     2382.00     35.76 o 
   2   1   2     4857.32     4374.29    159.44 o 
   3   1   2      793.54      753.90     33.97 o 
   4   1   2     1361.60     1541.24     52.64 o 
   5   1   2      205.04      198.57     27.46 o 
   6   1   2      329.61      403.16     48.39 o 
   7   1   2      180.56      142.48     38.59 o 
   0   2   2     6893.50     6730.09     97.11 o 
   1   2   2     1415.08     1396.96     26.68 o 
   2   2   2      398.64      380.84     22.48 o 
   3   2   2        0.93        3.39      7.10 o 
   4   2   2      803.65      887.99     48.56 o 
   5   2   2      597.66      591.67     42.94 o 
   6   2   2        0.26       12.74     14.17 o 
   7   2   2        6.00       -2.09     18.66 o 
   1   3   2     1120.81     1126.42     23.36 o 
   2   3   2      683.74      663.43     22.29 o 
   3   3   2      809.68      862.03     33.29 o 
   4   3   2      149.13      195.21     29.42 o 
   5   3   2      437.27      395.96     41.74 o 
   6   3   2       20.36       -1.63     13.02 o 
   7   3   2       62.22       50.11     24.23 o 
   0   4   2     3321.23     3352.38    206.14 o 
   1   4   2       76.12       34.66     10.76 o 
   2   4   2      216.94      140.00     32.56 o 
   3   4   2       31.04       17.76      8.41 o 
   4   4   2      142.88      114.68     15.45 o 
   5   4   2       20.73       33.58     16.94 o 
   6   4   2       18.37       44.63     21.89 o 
   1   5   2      239.32      319.02     32.93 o 
   2   5   2      172.05      205.37     27.37 o 
   3   5   2        2.56        1.50     11.37 o 
   4   5   2        4.31        6.10     15.25 o 
   5   5   2       36.10       36.51     21.18 o 
   6   5   2        0.90        6.55     20.81 o 
   0   6   2      210.82      168.31     95.52 o 
   1   6   2        1.85      -13.97     12.26 o 
   2   6   2        3.92        6.14     12.90 o 
   3   6   2      120.34       86.48     27.53 o 
   4   6   2        0.38        0.50     17.05 o 
   5   6   2       25.05       25.82     25.81 o 
   1   7   2        3.46        6.23     15.74 o 
   2   7   2        7.07       51.06     22.81 o 
   3   7   2        3.45       19.50     20.19 o 
   4   7   2       16.90      -13.72     18.92 o 
   0   8   2        0.38        8.01     24.12 o 
   1   8   2       36.98       29.09     21.24 o 
   2   8   2        0.05        0.95     21.45 o 
   3   8   2        2.92       10.43     25.45 o 
   1   1   3     4282.77     4176.86     54.51 o 
   2   1   3      719.87      792.41     28.62 o 
   3   1   3       19.65       12.88      7.37 o 
   4   1   3        1.93       -4.81      8.90 o 
   5   1   3       33.85       32.16     15.10 o 
   6   1   3       11.22       14.22     15.42 o 
   7   1   3        3.25       25.06     21.26 o 
   0   2   3    25001.03    23696.65    262.66 o 
   1   2   3     1217.28     1205.47     25.61 o 
   2   2   3        3.56       -1.76      4.35 o 
   3   2   3     1248.08     1469.66     45.53 o 
   4   2   3       42.83       47.33     12.89 o 
   5   2   3      140.88      112.49     20.01 o 
   6   2   3       78.83       21.10     16.16 o 
   7   2   3       10.70       18.42     20.37 o 
   1   3   3      343.15      348.85     15.41 o 
   2   3   3      974.52     1036.91     31.54 o 
   3   3   3       18.14        7.56      8.68 o 
   4   3   3        3.00        2.00      8.60 o 
   5   3   3       15.61       35.07     13.06 o 
   6   3   3       33.58       30.33     15.83 o 
   7   3   3        0.01       -9.40     23.48 o 
   0   4   3      824.76      855.34     27.25 o 
   1   4   3      879.28      833.57     29.26 o 
   2   4   3        4.90       -6.21      6.29 o 
   3   4   3      663.67      704.89     34.71 o 
   4   4   3      287.61      290.96     24.12 o 
   5   4   3      138.11      151.35     28.61 o 
   6   4   3        9.02       32.28     21.64 o 
   1   5   3       20.85       20.79     14.20 o 
   2   5   3      515.08      538.03     41.89 o 
   3   5   3       47.19       30.88     16.34 o 
   4   5   3        6.17       12.91     15.55 o 
   5   5   3        0.01       40.81     20.02 o 
   6   5   3       32.11       58.27     26.86 o 
   0   6   3       38.45       29.22     25.03 o 
   1   6   3      359.63      309.19     53.49 o 
   2   6   3        9.87       28.30     15.73 o 
   3   6   3      254.43      193.78     33.26 o 
   4   6   3      210.01      205.77     36.89 o 
   5   6   3       64.79       26.91     31.46 o 
   1   7   3       15.80       43.95     19.13 o 
   2   7   3      275.63      213.94     38.18 o 
   3   7   3       33.32       68.48     27.06 o 
   4   7   3        0.12        4.85     22.28 o 
   0   8   3       57.64       37.82     28.91 o 
   1   8   3       71.04       55.01     24.65 o 
   2   8   3        0.01       17.29     22.25 o 
   0   0   4    12740.09    12383.56    226.63 o 
   1   0   4     3538.97     3677.42    108.87 o 
   2   0   4      132.09      112.77     12.64 o 
   3   0   4      736.58      716.14     50.79 o 
   4   0   4       25.71       62.52     25.91 o 
   5   0   4      408.88      496.06     67.26 o 
   6   0   4      297.02      161.88     45.92 o 
   7   0   4       35.64      145.66     52.42 o 
   1   1   4       34.73       52.97      6.84 o 
   2   1   4     3462.03     3573.66     60.42 o 
   3   1   4      753.57      753.29     34.57 o 
   4   1   4      177.19      124.76     34.46 o 
   5   1   4       26.41       11.65     11.99 o 
   6   1   4      153.15      168.22     31.66 o 
   7   1   4       25.71       -7.64     16.97 o 
   0   2   4     6010.90     6202.86    101.96 o 
   1   2   4     1585.11     1598.30     32.54 o 
   2   2   4       84.33       83.74     10.90 o 
   3   2   4     2251.26     2455.64     54.39 o 
   4   2   4        0.02        7.85      9.76 o 
   5   2   4     1026.99     1105.21     61.87 o 
   6   2   4       73.54       53.46     19.44 o 
   7   2   4       30.94       33.49     23.13 o 
   1   3   4        0.11        1.70      4.71 o 
   2   3   4     2521.67     2475.52     83.16 o 
   3   3   4      277.58      274.11     22.44 o 
   4   3   4      384.52      386.90     31.73 o 
   5   3   4        0.49        5.91     11.29 o 
   6   3   4      175.99      183.09     28.81 o 
   7   3   4        0.19       11.98     17.96 o 
   0   4   4       28.84       14.09     11.39 o 
   1   4   4      105.37       83.93      9.57 o 
   2   4   4       11.40        4.10      6.91 o 
   3   4   4      542.53      530.93     35.05 o 
   4   4   4       12.96       17.86      9.94 o 
   5   4   4      710.30      815.75     78.59 o 
   6   4   4        1.96       -0.48     17.81 o 
   1   5   4       28.81       20.64     15.15 o 
   2   5   4       54.01       40.13     14.72 o 
   3   5   4        1.53       -6.34     12.05 o 
   4   5   4      196.12      200.29     32.36 o 
   5   5   4       15.65        8.85     18.36 o 
   6   5   4        8.93       47.45     26.24 o 
   0   6   4       12.67        0.82     18.81 o 
   1   6   4       63.04       60.83     19.22 o 
   2   6   4       56.28       49.73     18.02 o 
   3   6   4        5.11       14.02     17.96 o 
   4   6   4        4.81       -4.80     16.80 o 
   5   6   4       26.28       13.94     24.03 o 
   1   7   4        5.24       -2.30     16.14 o 
   2   7   4        0.50       18.91     18.59 o 
   3   7   4        0.71       34.71     21.12 o 
   4   7   4       10.46       -8.36     21.10 o 
   0   8   4       10.53       47.36     45.25 o 
   1   8   4        1.45       22.95     18.44 o 
   2   8   4        0.03       14.19     26.58 o 
   1   1   5      130.07      141.06     10.36 o 
   2   1   5      366.87      367.92     20.10 o 
   3   1   5      257.96      244.58     25.12 o 
   4   1   5      146.97      147.70     25.34 o 
   5   1   5      103.21       67.29     35.21 o 
   6   1   5       77.79       69.06     25.47 o 
   7   1   5        2.93        1.35     17.74 o 
   0   2   5     1478.11     1518.42     37.26 o 
   1   2   5      316.92      371.05     14.92 o 
   2   2   5     1043.55     1117.56     35.10 o 
   3   2   5        2.06        0.34      6.99 o 
   4   2   5        1.42       -3.86      8.56 o 
   5   2   5      470.58      463.14     37.68 o 
   6   2   5       18.98       13.50     16.25 o 
   7   2   5        0.10       -0.99     19.53 o 
   1   3   5       62.25       37.52     12.54 o 
   2   3   5     1179.91     1175.38     30.57 o 
   3   3   5       44.93       42.71     10.86 o 
   4   3   5      181.56      209.93     24.22 o 
   5   3   5       18.16       -3.45     10.71 o 
   6   3   5      247.72      334.95     42.45 o 
   7   3   5       16.80       -2.51     18.60 o 
   0   4   5        9.89       11.97      8.29 o 
   1   4   5       30.51       34.57      8.58 o 
   2   4   5        9.92       -1.15      7.01 o 
   3   4   5        0.32        3.96      7.83 o 
   4   4   5       52.85       42.41     12.41 o 
   5   4   5      176.98      218.30     37.40 o 
   6   4   5       31.32       25.21     23.41 o 
   1   5   5        0.52       15.74     14.24 o 
   2   5   5      997.91     1078.28     56.27 o 
   3   5   5        0.30       -1.76     11.13 o 
   4   5   5        2.87        4.26     14.56 o 
   5   5   5        8.97       13.99     19.38 o 
   6   5   5      128.01      160.86     37.24 o 
   0   6   5       64.47      100.98     29.43 o 
   1   6   5      349.62      447.65     56.73 o 
   2   6   5        5.35       14.51     13.62 o 
   3   6   5       59.26       40.87     20.08 o 
   4   6   5        3.97       -8.01     16.29 o 
   5   6   5       23.01       39.04     23.87 o 
   1   7   5        7.57       -4.44     14.57 o 
   2   7   5      441.32      445.59     45.80 o 
   3   7   5       35.46       39.17     22.93 o 
   4   7   5        5.56       -9.53     18.13 o 
   0   8   5        4.52        9.54     23.70 o 
   1   8   5       66.44       80.62     24.03 o 
   2   8   5       29.37       10.15     23.61 o 
   0   0   6      500.51      538.62     34.40 o 
   1   0   6    11285.21    10705.84    170.71 o 
   2   0   6      723.10      722.02     31.70 o 
   3   0   6     6370.66     6826.12    123.74 o 
   4   0   6      437.38      464.60     60.07 o 
   5   0   6      631.16      440.87     64.98 o 
   6   0   6       34.16      -12.42     20.28 o 
   7   0   6      104.86      170.28     53.23 o 
   1   1   6      331.64      358.66     15.06 o 
   2   1   6     4051.39     4011.08     60.35 o 
   3   1   6      773.85      774.80     57.96 o 
   4   1   6        7.70        0.09      8.54 o 
   5   1   6      376.64      341.76     36.40 o 
   6   1   6      217.68      225.14     36.12 o 
   7   1   6      121.55      115.47     34.35 o 
   0   2   6     8365.12     8408.96    117.14 o 
   1   2   6     4375.12     4451.39     58.94 o 
   2   2   6      387.77      402.27     22.55 o 
   3   2   6     1345.70     1432.34     43.09 o 
   4   2   6       82.98       82.93     16.69 o 
   5   2   6      268.01      199.63     28.80 o 
   6   2   6        0.89       -3.32     13.89 o 
   7   2   6       59.44       48.58     27.27 o 
   1   3   6     2724.51     2661.87     67.49 o 
   2   3   6      493.01      521.78     22.92 o 
   3   3   6       21.64       13.23      8.88 o 
   4   3   6        6.38        5.20     10.11 o 
   5   3   6      345.67      295.75     33.04 o 
   6   3   6      100.61       88.27     30.65 o 
   0   4   6     5712.21     6381.09    206.58 o 
   1   4   6      692.07      689.98     24.57 o 
   2   4   6      109.91       97.41     12.49 o 
   3   4   6       37.07        8.45      8.39 o 
   4   4   6        2.06        2.61      9.40 o 
   5   4   6       43.32       27.95     16.55 o 
   6   4   6       57.49       76.74     27.68 o 
   1   5   6      172.84      189.86     23.32 o 
   2   5   6      244.04      225.67     27.15 o 
   3   5   6       11.12        8.13     13.47 o 
   4   5   6        0.00       -4.81     13.81 o 
   5   5   6      115.46       70.18     34.77 o 
   6   5   6       59.70       42.81     27.18 o 
   0   6   6      228.94      169.50     37.80 o 
   1   6   6       46.91       40.44     16.48 o 
   2   6   6       12.11       19.31     16.08 o 
   3   6   6       12.29       17.54     16.71 o 
   4   6   6        3.81       -7.94     16.39 o 
   5   6   6        4.42      -23.13     21.41 o 
   1   7   6        0.25      -12.08     14.80 o 
   2   7   6       51.64       18.82     19.47 o 
   3   7   6        3.70      -15.40     19.13 o 
   4   7   6        4.90      -18.32     22.69 o 
   0   8   6        5.90        2.30     25.50 o 
   1   8   6        3.26       43.22     22.51 o 
   2   8   6        0.22       -5.21     21.00 o 
   1   1   7       50.52       36.38      9.23 o 
   2   1   7       52.11       56.40      9.91 o 
   3   1   7        7.38        3.27      8.44 o 
   4   1   7       14.58       -3.98      7.59 o 
   5   1   7        8.59       12.79     12.45 o 
   6   1   7        0.03       11.04     16.46 o 
   7   1   7        0.63      -17.03     18.42 o 
   0   2   7     2766.36     2809.55     62.96 o 
   1   2   7      789.30      788.07     25.66 o 
   2   2   7        0.16        4.96      5.78 o 
   3   2   7      225.80      177.28     18.80 o 
   4   2   7      364.87      318.25     34.97 o 
   5   2   7       57.09       36.93     16.18 o 
   6   2   7       14.34       39.65     17.48 o 
   7   2   7        2.13        5.78     19.50 o 
   1   3   7      399.56      398.11     18.39 o 
   2   3   7      381.42      437.41     21.37 o 
   3   3   7       18.96       18.39      9.66 o 
   4   3   7       11.63       14.17      9.50 o 
   5   3   7       17.10       11.44     13.48 o 
   6   3   7       46.68       14.97     20.08 o 
   0   4   7     3213.90     3603.32    101.58 o 
   1   4   7      308.71      287.04     22.64 o 
   2   4   7       31.72       27.40      8.84 o 
   3   4   7       54.16       46.05     11.01 o 
   4   4   7      428.17      424.49     47.99 o 
   5   4   7       80.38       74.30     20.53 o 
   6   4   7        1.34       22.52     20.21 o 
   1   5   7      110.72       75.53     20.07 o 
   2   5   7      244.26      231.76     28.23 o 
   3   5   7       85.96       90.39     29.90 o 
   4   5   7       22.65       19.71     16.80 o 
   5   5   7        0.72      -12.53     19.59 o 
   0   6   7      384.32      415.29     53.83 o 
   1   6   7        0.21       11.76     12.29 o 
   2   6   7       31.16       36.16     15.15 o 
   3   6   7        6.58       -3.01     17.38 o 
   4   6   7      176.97      101.77     53.10 o 
   5   6   7      109.75       76.53     35.89 o 
   1   7   7        2.39       -0.26     16.80 o 
   2   7   7        1.61        0.96     16.59 o 
   3   7   7       86.93       80.99     32.56 o 
   4   7   7       34.22       13.11     27.91 o 
   0   8   7       11.77       15.20     27.92 o 
   1   8   7        1.46       27.01     25.33 o 
   2   8   7       24.67       -5.54     29.10 o 
   0   0   8     8990.67     8954.58    154.85 o 
   1   0   8      196.82      250.76     19.06 o 
   2   0   8     2751.58     2992.26     97.85 o 
   3   0   8      178.50      175.19     21.65 o 
   4   0   8      792.47      731.43     74.48 o 
   5   0   8       34.07       42.66     25.80 o 
   6   0   8        6.17        2.23     20.59 o 
   7   0   8        5.80      -13.19     31.43 o 
   1   1   8     3114.27     3027.86     58.82 o 
   2   1   8      521.33      505.13     25.24 o 
   3   1   8     2545.72     2672.71     63.13 o 
   4   1   8       40.57       12.06     10.90 o 
   5   1   8      603.78      402.50    114.65 o 
   6   1   8      256.47      263.16     40.24 o 
   7   1   8      267.16      295.72     47.02 o 
   0   2   8     1592.44     1698.41     51.15 o 
   1   2   8     1159.65     1271.01     27.39 o 
   2   2   8      142.19      122.75     13.31 o 
   3   2   8        0.55        6.96      8.05 o 
   4   2   8      266.28      232.34     22.63 o 
   5   2   8        7.68        9.82     12.59 o 
   6   2   8       89.16      102.16     32.81 o 
   7   2   8       12.34       31.46     22.11 o 
   1   3   8      696.32      751.08     26.17 o 
   2   3   8      527.26      559.07     24.08 o 
   3   3   8      246.35      236.02     19.61 o 
   4   3   8      310.22      322.55     27.46 o 
   5   3   8       16.90       20.73     14.59 o 
   6   3   8       88.83       96.46     24.17 o 
   0   4   8      117.57      138.55     21.02 o 
   1   4   8     1278.71     1315.06     42.02 o 
   2   4   8       26.67       18.41      8.12 o 
   3   4   8       42.21       46.82     10.63 o 
   4   4   8      199.34      190.73     22.43 o 
   5   4   8       73.83       74.27     20.60 o 
   6   4   8       53.63       54.69     25.68 o 
   1   5   8       47.08       26.33     13.44 o 
   2   5   8      196.47      159.12     25.30 o 
   3   5   8      115.38       77.37     22.35 o 
   4   5   8      199.57      198.39     37.50 o 
   5   5   8       16.27       11.10     24.88 o 
   0   6   8      108.54       72.21     27.76 o 
   1   6   8      233.19      238.85     32.62 o 
   2   6   8       21.90       27.72     15.38 o 
   3   6   8       52.67       34.08     20.04 o 
   4   6   8       72.09       40.93     25.13 o 
   5   6   8        9.49       14.40     29.55 o 
   1   7   8        6.31       42.99     20.58 o 
   2   7   8        2.82        6.24     16.89 o 
   3   7   8        0.41      -20.30     18.62 o 
   0   8   8        6.37        4.63     37.19 o 
   1   8   8       10.43        6.45     22.58 o 
   2   8   8        2.85       27.72     24.62 o 
   1   1   9      161.29      196.46     15.13 o 
   2   1   9       83.93       58.57     15.86 o 
   3   1   9      259.66      205.96     20.90 o 
   4   1   9       25.54       16.56     12.32 o 
   5   1   9        2.62      -14.90      9.93 o 
   6   1   9        1.20      -17.55     21.67 o 
   7   1   9        2.12      -27.41     18.27 o 
   0   2   9      506.30      463.84     35.93 o 
   1   2   9      117.35       92.44     12.72 o 
   2   2   9        1.18       -5.74      6.22 o 
   3   2   9      730.53      739.48     33.23 o 
   4   2   9      609.88      646.95     40.88 o 
   5   2   9        5.56        7.17     15.81 o 
   6   2   9       33.26       13.55     17.50 o 
   1   3   9      157.87      139.92     12.71 o 
   2   3   9       93.17       92.75     11.78 o 
   3   3   9      579.69      647.49     30.81 o 
   4   3   9        9.73        8.89      9.34 o 
   5   3   9       19.52        8.90     14.36 o 
   6   3   9       29.94       47.34     20.57 o 
   0   4   9     1667.89     1732.29     62.88 o 
   1   4   9       13.06        5.30      7.67 o 
   2   4   9        0.75        0.42      6.96 o 
   3   4   9        0.17        1.73      8.45 o 
   4   4   9      321.03      407.89     40.20 o 
   5   4   9        5.34        6.90     15.49 o 
   6   4   9        9.52       20.27     19.95 o 
   1   5   9      723.84      787.70     52.03 o 
   2   5   9      348.04      272.41     31.85 o 
   3   5   9      173.31      104.58     26.32 o 
   4   5   9        7.66        4.78     16.40 o 
   5   5   9       51.89       35.43     21.62 o 
   0   6   9     1157.66     1633.32    132.84 o 
   1   6   9       10.03       -0.14     16.67 o 
   2   6   9        0.18       -4.93     14.66 o 
   3   6   9       34.24        1.99     15.90 o 
   4   6   9      116.02      103.75     28.92 o 
   1   7   9      195.51      245.39     42.00 o 
   2   7   9       32.75       -9.75     29.56 o 
   3   7   9       64.40       55.24     28.37 o 
   0   8   9      191.28      127.09     46.15 o 
   1   8   9        0.03      -20.13     21.83 o 
   0   0  10     1195.05     1197.80     48.89 o 
   1   0  10        5.84        4.96      7.11 o 
   2   0  10       75.41       82.01     15.89 o 
   3   0  10     2135.49     2165.84    105.08 o 
   4   0  10     1904.41     2228.41    118.53 o 
   5   0  10      790.25      909.26     96.48 o 
   6   0  10       42.60       66.94     34.38 o 
   7   0  10        4.67        8.12     43.37 o 
   1   1  10      428.97      411.72     23.97 o 
   2   1  10      361.49      338.43     23.14 o 
   3   1  10      895.50      800.54     38.74 o 
   4   1  10      249.55      224.15     27.50 o 
   5   1  10        0.64        3.80     11.19 o 
   6   1  10        6.06        2.23     17.58 o 
   7   1  10       39.77       43.69     36.29 o 
   0   2  10     1708.07     1761.82     45.39 o 
   1   2  10       12.34       10.85      5.79 o 
   2   2  10      120.66      126.61     13.53 o 
   3   2  10      351.70      339.62     26.80 o 
   4   2  10     1238.22     1407.76     57.80 o 
   5   2  10      135.25       89.41     22.52 o 
   6   2  10       76.66       11.30     19.27 o 
   1   3  10      320.07      343.43     18.74 o 
   2   3  10       27.81       34.68      9.85 o 
   3   3  10      618.95      695.19     32.04 o 
   4   3  10       25.95       17.73     10.53 o 
   5   3  10        5.68      -11.71     18.93 o 
   6   3  10        0.67       -0.58     17.76 o 
   0   4  10        2.79       -4.43      9.96 o 
   1   4  10      126.67      144.68     15.47 o 
   2   4  10       16.45        5.35      8.70 o 
   3   4  10        6.98        5.62      8.78 o 
   4   4  10      228.17      192.57     21.24 o 
   5   4  10        0.25       -1.39     14.05 o 
   6   4  10       69.33       76.80     42.04 o 
   1   5  10       38.04       31.32     17.81 o 
   2   5  10       94.94       92.00     20.12 o 
   3   5  10      226.28      191.29     28.64 o 
   4   5  10        0.00       -6.21     17.15 o 
   5   5  10       11.37       25.51     19.17 o 
   0   6  10      269.71      293.76     63.78 o 
   1   6  10        2.84       18.40     19.30 o 
   2   6  10       22.39       11.28     18.32 o 
   3   6  10       17.84      -15.34     25.83 o 
   4   6  10        5.81        8.13     19.20 o 
   1   7  10        5.97       24.82     34.55 o 
   2   7  10        8.12       18.19     21.61 o 
   3   7  10       11.60      -18.64     21.95 o 
   0   8  10       18.30        7.19     32.43 o 
   1   8  10       41.02       32.81     36.01 o 
   1   1  11       70.35       41.64     16.75 o 
   2   1  11      406.31      379.40     25.03 o 
   3   1  11      267.82      198.84     41.33 o 
   4   1  11       39.54       29.32     14.20 o 
   5   1  11      108.97      114.84     22.06 o 
   6   1  11        8.86        9.74     17.28 o 
   0   2  11      444.26      425.63     34.60 o 
   1   2  11      795.92      880.63     37.18 o 
   2   2  11      467.14      569.28     29.71 o 
   3   2  11      259.45      224.17     22.76 o 
   4   2  11       17.97        8.36      9.90 o 
   5   2  11        5.87        2.76     12.61 o 
   6   2  11       10.78       -8.01     17.03 o 
   1   3  11      406.86      433.06     23.83 o 
   2   3  11      520.94      542.27     28.22 o 
   3   3  11      209.12      190.56     18.24 o 
   4   3  11        8.57       -7.49      7.95 o 
   5   3  11       92.27       99.94     23.70 o 
   6   3  11       19.46       42.99     24.28 o 
   0   4  11       27.50       31.83     13.99 o 
   1   4  11      241.56      239.96     21.07 o 
   2   4  11       16.01        7.29      8.49 o 
   3   4  11       93.05       72.09     14.48 o 
   4   4  11        2.65       17.70     10.85 o 
   5   4  11       67.94       30.64     18.01 o 
   6   4  11       15.18       28.89     24.21 o 
   1   5  11      408.79      370.09     45.91 o 
   2   5  11      121.53       70.25     28.29 o 
   3   5  11       65.57       91.94     23.80 o 
   4   5  11       35.37       30.83     18.23 o 
   5   5  11       23.28       -1.37     18.49 o 
   0   6  11       59.92       54.11     72.60 o 
   1   6  11       19.63       27.12     21.08 o 
   2   6  11       49.26       32.45     20.64 o 
   3   6  11        2.48      -19.49     16.93 o 
   4   6  11      102.92       95.94     52.96 o 
   1   7  11      150.12      252.82     44.29 o 
   2   7  11       14.52       45.16     23.08 o 
   3   7  11       78.69       46.28     28.19 o 
   0   0  12      662.04      780.94     38.93 o 
   1   0  12     2018.16     1954.00     47.54 o 
   2   0  12      155.95      137.67     20.87 o 
   3   0  12       34.98       27.74     14.85 o 
   4   0  12     1257.97     1470.61    108.98 o 
   5   0  12      127.90      149.47     54.21 o 
   6   0  12       32.46        0.48     25.54 o 
   1   1  12       16.16       15.42      7.98 o 
   2   1  12     2414.21     2562.31     92.64 o 
   3   1  12      557.56      552.90     35.14 o 
   4   1  12        1.82        2.42     11.60 o 
   5   1  12       21.44        5.54     14.75 o 
   6   1  12      449.19      428.39     53.62 o 
   0   2  12       70.24       58.85     38.07 o 
   1   2  12     1562.74     1652.24     53.46 o 
   2   2  12      123.78       93.54     14.89 o 
   3   2  12      367.78      358.99     28.90 o 
   4   2  12      314.67      320.05     30.65 o 
   5   2  12      163.15      166.47     26.44 o 
   6   2  12       18.75       12.08     17.47 o 
   1   3  12      248.68      275.26     38.69 o 
   2   3  12     2460.55     2659.43     59.24 o 
   3   3  12       41.55       19.05      9.72 o 
   4   3  12       63.72       49.83     12.05 o 
   5   3  12       11.45       -1.29     14.52 o 
   6   3  12      183.97      240.34     36.63 o 
   0   4  12      228.42      218.19     37.08 o 
   1   4  12      488.81      553.73     31.49 o 
   2   4  12       43.43       26.32     13.27 o 
   3   4  12      625.00      799.87     62.35 o 
   4   4  12       22.38       10.04     11.49 o 
   5   4  12       35.30       37.27     19.53 o 
   1   5  12       49.81       35.14     19.34 o 
   2   5  12      216.11      222.52     35.44 o 
   3   5  12       29.13       45.04     19.21 o 
   4   5  12       42.90       28.03     21.94 o 
   5   5  12        1.35      -14.69     24.10 o 
   0   6  12       11.58       22.43     30.04 o 
   1   6  12       59.38       48.14     22.92 o 
   2   6  12        6.47       16.22     18.32 o 
   3   6  12       27.34       21.65     19.82 o 
   4   6  12       26.83       34.36     24.02 o 
   1   7  12        4.09        9.41     24.64 o 
   2   7  12        0.61        8.63     22.12 o 
   1   1  13       27.79       21.87      9.07 o 
   2   1  13       65.94       54.76     11.34 o 
   3   1  13       12.96        3.66      9.18 o 
   4   1  13       27.92        0.90     14.80 o 
   5   1  13        0.09       -6.63     15.41 o 
   6   1  13        9.63        8.04     18.39 o 
   0   2  13       21.33       15.61     12.18 o 
   1   2  13       44.89       49.70     12.50 o 
   2   2  13       60.68       41.19     12.23 o 
   3   2  13      407.71      402.53     28.48 o 
   4   2  13        5.10       19.12     12.93 o 
   5   2  13      267.24      335.39     52.73 o 
   6   2  13        4.71        6.47     17.73 o 
   1   3  13       52.47       33.06     11.46 o 
   2   3  13       82.55       66.00     12.60 o 
   3   3  13       26.15       14.37     12.83 o 
   4   3  13       70.32       54.16     14.61 o 
   5   3  13        0.95        1.44     13.53 o 
   6   3  13       25.82       17.08     21.77 o 
   0   4  13      163.26       98.61     23.07 o 
   1   4  13      372.38      393.74     28.28 o 
   2   4  13       57.58       41.46     12.18 o 
   3   4  13       94.98       62.35     13.85 o 
   4   4  13        8.74       -2.15     10.92 o 
   5   4  13      130.72      168.67     36.49 o 
   1   5  13        7.88       29.38     17.99 o 
   2   5  13       77.16       54.97     32.53 o 
   3   5  13        0.11       10.85     16.18 o 
   4   5  13       30.37       -0.89     15.73 o 
   5   5  13        0.66       -0.59     24.97 o 
   0   6  13       16.71       17.41     31.59 o 
   1   6  13      321.54      286.30     42.87 o 
   2   6  13       13.68       -9.08     19.18 o 
   3   6  13       10.91        0.68     18.41 o 
   4   6  13        0.29      -16.51     21.46 o 
   1   7  13       63.80       19.59     26.57 o 
   2   7  13       43.36      106.42     32.61 o 
   0   0  14       93.01       42.38     20.28 o 
   1   0  14     4198.99     4455.16    109.63 o 
   2   0  14      257.24      282.30     37.52 o 
   3   0  14      741.55     1020.45     93.52 o 
   4   0  14      146.98       75.52     33.21 o 
   5   0  14       96.54      156.04     46.57 o 
   6   0  14       79.36       74.92     35.43 o 
   1   1  14        3.76        1.26      8.37 o 
   2   1  14     3056.14     3235.11     75.84 o 
   3   1  14        4.47       19.93     12.18 o 
   4   1  14      164.02      102.39     25.08 o 
   5   1  14       67.63       28.97     25.40 o 
   6   1  14      389.96      480.56     84.47 o 
   0   2  14      148.14      141.24     40.61 o 
   1   2  14     1754.25     1897.34     50.52 o 
   2   2  14       68.92       50.00     12.00 o 
   3   2  14      133.12       89.07     14.47 o 
   4   2  14      125.36      129.23     23.81 o 
   5   2  14       73.33       48.43     22.39 o 
   6   2  14        7.83       12.97     20.17 o 
   1   3  14       79.49       55.24     12.90 o 
   2   3  14      467.05      543.72     45.43 o 
   3   3  14      109.63       83.52     16.63 o 
   4   3  14        2.08       -5.81     10.48 o 
   5   3  14        0.03        2.93     18.26 o 
   0   4  14        3.95       18.77     15.01 o 
   1   4  14      348.96      397.10     30.77 o 
   2   4  14      231.00      249.12     23.57 o 
   3   4  14        1.24       -2.56     10.28 o 
   4   4  14        3.61       -1.97     13.61 o 
   5   4  14       50.92       32.16     23.94 o 
   1   5  14       41.00        8.30     16.54 o 
   2   5  14       54.07       52.54     19.73 o 
   3   5  14        0.01        5.50     17.19 o 
   4   5  14        0.99       24.06     21.12 o 
   0   6  14       64.94       51.61     34.03 o 
   1   6  14       97.79       90.30     36.09 o 
   2   6  14        0.31       -9.02     17.95 o 
   3   6  14        0.51        5.95     17.64 o 
   1   7  14        0.53      -14.10     22.46 o 
   2   7  14        2.12       10.74     23.84 o 
   1   1  15      188.87      155.31     32.28 o 
   2   1  15       18.21        4.80      8.53 o 
   3   1  15        3.39        2.80     11.54 o 
   4   1  15       25.91       14.86     16.78 o 
   5   1  15        1.40       13.40     18.46 o 
   6   1  15       10.31        5.88     19.88 o 
   0   2  15      514.05      519.84     59.93 o 
   1   2  15       71.84       16.27     10.49 o 
   2   2  15        1.04        4.60      8.73 o 
   3   2  15      231.28      252.87     25.78 o 
   4   2  15       13.71       36.49     18.57 o 
   5   2  15        5.72       17.78     17.59 o 
   6   2  15        0.56        7.59     25.08 o 
   1   3  15      454.79      497.79     56.48 o 
   2   3  15       90.06       69.72     16.63 o 
   3   3  15       69.80       75.27     15.06 o 
   4   3  15       29.98       30.06     14.34 o 
   5   3  15       66.52       18.39     20.31 o 
   0   4  15      168.71      132.98     27.26 o 
   1   4  15      165.83      182.67     20.63 o 
   2   4  15        0.97        2.00     11.79 o 
   3   4  15       36.23       19.21     12.00 o 
   4   4  15       90.56       94.43     19.49 o 
   5   4  15       45.57       63.22     25.26 o 
   1   5  15      205.99      139.78     48.52 o 
   2   5  15      354.64      406.67     48.23 o 
   3   5  15      165.49       86.07     25.93 o 
   4   5  15        0.34       -5.88     17.57 o 
   0   6  15       70.17        6.85     30.99 o 
   1   6  15       51.31       78.66     28.96 o 
   2   6  15        2.35       28.80     21.36 o 
   3   6  15       84.07       98.32     35.14 o 
   1   7  15       73.80       28.39     48.65 o 
   0   0  16      617.73      709.39     73.04 o 
   1   0  16      217.67      219.53     37.93 o 
   2   0  16       28.74       28.37     16.10 o 
   3   0  16      239.38      284.27     57.44 o 
   4   0  16      555.72      467.00     71.19 o 
   5   0  16      215.52      210.16     52.81 o 
   6   0  16       97.63      130.75     52.63 o 
   1   1  16      125.67       92.07     16.68 o 
   2   1  16       34.27       36.40     13.04 o 
   3   1  16      803.71      813.50     54.34 o 
   4   1  16       30.53       30.11     19.20 o 
   5   1  16        5.18        4.40     15.85 o 
   6   1  16       34.85       -1.37     21.28 o 
   0   2  16       16.57        6.86     13.40 o 
   1   2  16      350.46      298.57     26.66 o 
   2   2  16        5.51        1.10     10.47 o 
   3   2  16       26.73        0.75     11.20 o 
   4   2  16      363.10      364.81     58.44 o 
   5   2  16       60.45       27.12     22.70 o 
   1   3  16        8.64        5.99     10.23 o 
   2   3  16       19.66       23.50     11.35 o 
   3   3  16      248.48      261.88     27.46 o 
   4   3  16        3.82       13.48     16.46 o 
   5   3  16        2.89       16.16     17.78 o 
   0   4  16        1.13       -5.52     15.09 o 
   1   4  16      230.00      194.07     21.67 o 
   2   4  16       48.15       13.02     13.31 o 
   3   4  16       14.20        6.48     11.75 o 
   4   4  16      121.93       92.92     20.48 o 
   1   5  16      117.13      173.75     34.34 o 
   2   5  16       12.08       16.39     20.67 o 
   3   5  16       23.12       35.21     21.94 o 
   4   5  16        2.29        9.27     21.25 o 
   0   6  16       21.29       50.10     39.47 o 
   1   6  16        3.38        9.89     21.18 o 
   2   6  16       29.16       48.40     25.94 o 
   3   6  16        6.63       12.10     21.00 o 
   1   1  17      145.24      113.41     19.17 o 
   2   1  17      147.00       80.06     19.29 o 
   3   1  17        0.20        6.39     16.02 o 
   4   1  17       31.76       22.72     19.36 o 
   5   1  17        1.59       -2.95     20.43 o 
   0   2  17      296.54      299.73     53.92 o 
   1   2  17       33.46       23.46     13.16 o 
   2   2  17      237.74      225.37     24.83 o 
   3   2  17       87.85       40.98     15.57 o 
   4   2  17      175.76      170.99     29.21 o 
   5   2  17        5.36       13.39     21.67 o 
   1   3  17      269.22      274.98     27.24 o 
   2   3  17      150.62      141.91     21.16 o 
   3   3  17       98.65      100.65     18.99 o 
   4   3  17       65.73       53.38     19.60 o 
   5   3  17       13.23       21.14     20.15 o 
   0   4  17      502.94      736.64     64.67 o 
   1   4  17        0.15      -10.60     10.39 o 
   2   4  17        3.17       13.04     12.22 o 
   3   4  17        2.88       -2.64     13.54 o 
   4   4  17      291.84      345.60     51.91 o 
   1   5  17       51.08       61.04     24.52 o 
   2   5  17       25.44       31.73     20.01 o 
   3   5  17      141.22      118.14     30.04 o 
   0   6  17      193.32      378.05    112.13 o 
   1   6  17        1.34      -24.08     18.92 o 
   2   6  17       20.90       15.89     26.86 o 
   0   0  18      930.96      913.78    126.81 o 
   1   0  18      175.55      154.66     66.35 o 
   2   0  18       46.37       12.52     16.56 o 
   3   0  18      433.42      451.20     73.21 o 
   4   0  18      199.86      180.09     48.57 o 
   5   0  18        0.32       -3.50     27.30 o 
   1   1  18     1161.58     1366.38     61.74 o 
   2   1  18      325.19      361.90     38.36 o 
   3   1  18      468.21      488.09     73.85 o 
   4   1  18      110.83       40.36     22.52 o 
   5   1  18       75.95       54.57     25.71 o 
   0   2  18      466.79      457.51     53.55 o 
   1   2  18      131.65      158.60     23.85 o 
   2   2  18       13.11        2.04     11.49 o 
   3   2  18       10.26       18.76     13.67 o 
   4   2  18      472.16      530.07     49.84 o 
   5   2  18        3.62      -10.99     17.33 o 
   1   3  18      382.24      346.17     38.48 o 
   2   3  18        0.06       -2.68     11.45 o 
   3   3  18      493.27      553.16     41.70 o 
   4   3  18        6.73       -3.68     16.00 o 
   0   4  18       89.59      129.00     34.55 o 
   1   4  18       67.93       44.29     20.49 o 
   2   4  18       10.34       32.76     15.09 o 
   3   4  18       51.87       48.27     18.48 o 
   4   4  18      248.14      258.41     35.43 o 
   1   5  18       46.16       28.92     26.35 o 
   2   5  18        0.18       11.24     20.21 o 
   3   5  18       38.03       17.79     26.57 o 
   0   6  18       10.46       29.73     33.03 o 
   1   6  18        7.43       28.57     25.93 o 
   1   1  19       10.44       19.79     12.31 o 
   2   1  19       20.92       13.34     14.58 o 
   3   1  19       16.66        8.04     17.35 o 
   4   1  19        0.10       -0.73     17.85 o 
   5   1  19        0.16       -9.00     23.42 o 
   0   2  19      208.32      176.51     48.20 o 
   1   2  19       97.42       85.01     19.60 o 
   2   2  19       44.29       40.79     14.78 o 
   3   2  19       13.90       38.40     26.71 o 
   4   2  19       27.62       38.95     22.34 o 
   5   2  19        1.79        9.12     20.65 o 
   1   3  19        8.76       -0.05     13.11 o 
   2   3  19       67.27       47.91     17.71 o 
   3   3  19       72.92       50.18     18.74 o 
   4   3  19        7.04       -3.34     19.07 o 
   0   4  19        4.74       57.21     27.65 o 
   1   4  19       14.50        8.35     15.70 o 
   2   4  19       32.77       12.56     15.19 o 
   3   4  19        1.61       -4.34     16.70 o 
   4   4  19       73.97       44.48     37.41 o 
   1   5  19        0.17       -9.58     23.16 o 
   2   5  19       42.10       41.45     29.86 o 
   3   5  19       48.33       50.36     32.12 o 
   0   6  19       60.73       56.97     44.49 o 
   0   0  20     1201.16     1251.40    154.54 o 
   1   0  20      592.62      499.14     72.12 o 
   2   0  20      264.36      231.51     46.29 o 
   3   0  20        0.52       13.14     27.99 o 
   4   0  20      286.15      252.86     61.30 o 
   5   0  20       77.94       91.77     46.16 o 
   1   1  20      741.57      701.13     52.00 o 
   2   1  20       55.26       43.01     17.64 o 
   3   1  20       52.99       80.49     27.57 o 
   4   1  20       27.13       14.28     21.22 o 
   0   2  20      675.51      711.54    104.86 o 
   1   2  20      552.98      570.06     43.96 o 
   2   2  20        0.47        1.66     12.89 o 
   3   2  20       31.20       40.77     21.86 o 
   4   2  20      194.64      137.95     34.68 o 
   1   3  20       66.73       59.82     17.25 o 
   2   3  20      161.61      198.98     47.40 o 
   3   3  20       88.31       33.43     16.78 o 
   4   3  20        0.07      -16.07     20.04 o 
   0   4  20      175.55      179.69     38.55 o 
   1   4  20      152.00      135.90     24.17 o 
   2   4  20       46.29       67.33     19.79 o 
   3   4  20       19.69        4.53     19.96 o 
   1   5  20       18.73       46.34     33.67 o 
   2   5  20       13.87       25.10     31.72 o 
   1   1  21        0.63        5.35     13.72 o 
   2   1  21      139.10      126.34     29.52 o 
   3   1  21       15.29        5.68     19.30 o 
   4   1  21        9.37       -6.81     18.66 o 
   0   2  21        1.65        2.85     19.49 o 
   1   2  21       35.66       20.86     15.28 o 
   2   2  21        0.56       -8.06     13.48 o 
   3   2  21      211.90      173.12     38.31 o 
   4   2  21       33.32       13.77     21.66 o 
   1   3  21        4.78        4.39     13.76 o 
   2   3  21      329.47      459.99     59.12 o 
   3   3  21        2.46      -12.01     16.47 o 
   0   4  21        0.08        5.09     22.18 o 
   1   4  21      109.05       49.94     19.94 o 
   2   4  21        5.54       21.19     17.45 o 
   3   4  21       43.33       30.77     22.27 o 
   1   5  21        3.72        5.86     32.21 o 
   0   0  22      238.46      125.72     52.98 o 
   1   0  22      413.55      395.99     67.26 o 
   2   0  22       60.11       57.03     35.17 o 
   3   0  22        3.43      -11.22     28.04 o 
   4   0  22        7.63      -17.62     28.34 o 
   1   1  22       21.81        3.09     15.47 o 
   2   1  22      257.39      244.83     36.34 o 
   3   1  22       16.29       24.34     23.46 o 
   4   1  22       54.91      110.27     38.19 o 
   0   2  22       20.76       16.24     21.65 o 
   1   2  22      135.06      138.87     27.23 o 
   2   2  22       25.93       15.22     16.51 o 
   3   2  22        3.05       -6.55     21.27 o 
   1   3  22        9.96       31.31     17.31 o 
   2   3  22       69.52       52.52     20.21 o 
   3   3  22        4.53       11.00     19.61 o 
   0   4  22       29.21      -18.71     21.08 o 
   1   4  22       16.83      -16.89     15.58 o 
   2   4  22        2.35       32.32     20.01 o 
   1   1  23       45.79       29.52     18.16 o 
   2   1  23        0.11      -11.12     17.60 o 
   3   1  23       13.74      -21.43     19.41 o 
   0   2  23        4.69       29.12     21.97 o 
   1   2  23       41.69       37.28     18.07 o 
   2   2  23      104.36       66.66     23.13 o 
   3   2  23        1.21        4.52     21.09 o 
   1   3  23       14.54        9.86     14.98 o 
   2   3  23       43.88       57.41     22.33 o 
   0   4  23       20.86      -11.34     26.69 o 
   1   4  23      107.14       88.44     24.23 o 
   0   0  24      384.91      242.10     80.70 o 
   1   0  24        5.10        7.10     29.78 o 
   2   0  24        2.39      -10.05     25.60 o 
   3   0  24      201.22      205.24     57.61 o 
   1   1  24      183.76      129.34     37.20 o 
   2   1  24      321.68      300.62     45.36 o 
   3   1  24      126.86      150.24     58.31 o 
   0   2  24      173.68      153.66     39.46 o 
   1   2  24       15.00       18.62     17.50 o 
   2   2  24       16.20       27.43     19.48 o 
   1   3  24       63.71       19.78     17.58 o 
   1   1  25        2.88       25.88     18.52 o 
   2   1  25        2.09       -3.73     22.94 o 
   0   2  25        1.13        7.46     24.39 o 
   1   2  25       10.28       11.79     16.93 o 
   0   0  26      263.52      143.01     63.68 o 
   1   0  26        0.45      -34.99     48.45 o 
   1   1  26       29.80      -17.01     22.23 o 
                                                 
